# Supplementary material for: Circulating Interlukin-32 and Altered Blood Pressure Control in Individuals with Metabolic Dysfunction
Source: Int J Mol Sci. 2023 Apr 18;24(8):7465. doi: 10.3390/ijms24087465 (PMC10138906; doi:10.3390/ijms24087465)
Supplement: Supplementary file 1 [file ijms-24-07465-s001.zip]

Archive with 1 entries (1 files):
- ijms-2324977-supplementary.pdf
